# Supplementary material for: Mime-seq 2.0: a method to sequence microRNAs from specific mouse cell types
Source: EMBO J. 2024 Apr 30;43(12):10. doi: 10.1038/s44318-024-00102-8 (PMC11183118; doi:10.1038/s44318-024-00102-8)
Supplement: Supplementary file 5 — Source data Fig. 1 [file 44318_2024_102_MOESM5_ESM.zip › Source data - Figure 1/Readme_fig1.txt]

Uncropped images for NB and WB shown in figure 1.
