# Supplementary material for: Mime-seq 2.0: a method to sequence microRNAs from specific mouse cell types
Source: EMBO J. 2024 Apr 30;43(12):10. doi: 10.1038/s44318-024-00102-8 (PMC11183118; doi:10.1038/s44318-024-00102-8)
Supplement: Supplementary file 6 — Source data Fig. 3 [file 44318_2024_102_MOESM6_ESM.zip]

Archive with 3 entries (3 files):
- Source data - Figure 3/Figure 3B.xlsx
- Source data - Figure 3/Figure 3C.xlsx
- Source data - Figure 3/Readme_fig3.txt
