# Supplementary material for: Mime-seq 2.0: a method to sequence microRNAs from specific mouse cell types
Source: EMBO J. 2024 Apr 30;43(12):10. doi: 10.1038/s44318-024-00102-8 (PMC11183118; doi:10.1038/s44318-024-00102-8)
Supplement: Supplementary file 6 — Source data Fig. 3 [file 44318_2024_102_MOESM6_ESM.zip › Source data - Figure 3/Figure 3C.xlsx]

## Sheet: Fig 3C - Spleen
Genotype	Hen1/+, Mb1cre/+											Hen1/Hen1, Mb1cre/+										Hen1/Hen1+ Hen/+
Cell type	Mouse 1	Mouse 2	Mouse 3	Mouse 4	Mouse 5	Mouse 6	Mouse 7	Mouse 8	Mouse 9	Mouse 10	Mouse 11	Mouse 1	Mouse 2	Mouse 3	Mouse 4	Mouse 5	Mouse 6	Mouse 7	Mouse 8	Mouse 9	Mouse 10	Mouse 1	Mouse 2	Mouse 3	Mouse 4	Mouse 5	Mouse 6	Mouse 7	Mouse 8	Mouse 9	Mouse 10
B cell splenic	36.7	31.5	47.5	54.3	47.8	41.6	44.2	46	40.5	41.9	42.7	29	27.4	38.3	41.55	33.9	38.2	33.5	36.1	33.2	33.2	28.3	43.7	45.3	45.1	42.2	45.1	33.3	29.6	39	45
T cells splenic	19.1	22.6	16.6	15.8	21	20.4	22.6	20.7	25.2	23.7	17.5	20.7	22.3	22.4	16.7	26.9	26.4	28.6	25.4	25.7	28	11.4	24.3	21.4	20.2	20.6	17.9	23.4	24.7	20.2	18.3
