# Supplementary material for: Mime-seq 2.0: a method to sequence microRNAs from specific mouse cell types
Source: EMBO J. 2024 Apr 30;43(12):10. doi: 10.1038/s44318-024-00102-8 (PMC11183118; doi:10.1038/s44318-024-00102-8)
Supplement: Supplementary file 6 — Source data Fig. 3 [file 44318_2024_102_MOESM6_ESM.zip › Source data - Figure 3/Readme_fig3.txt]

The excel tables include the percentage values extracted from FACS data used to plot the graphs shown in figure 3B and C. ). Raw data is available as BioStudies repository (10.6019/S-BSST1360).  
