# Supplementary material for: Mime-seq 2.0: a method to sequence microRNAs from specific mouse cell types
Source: EMBO J. 2024 Apr 30;43(12):10. doi: 10.1038/s44318-024-00102-8 (PMC11183118; doi:10.1038/s44318-024-00102-8)
Supplement: Supplementary file 7 — EV Figure Source data [file 44318_2024_102_MOESM7_ESM.zip]

Archive with 3 entries (2 files):
- Source Data for Expanded View/
- Source Data for Expanded View/116314_SourceDataForFigEV1.pdf
- __MACOSX/Source Data for Expanded View/._116314_SourceDataForFigEV1.pdf
